# Supplementary material for: Single-Cell (Meta-)Genomics of a Dimorphic Candidatus Thiomargarita nelsonii Reveals Genomic Plasticity
Source: Front Microbiol. 2016 May 3;7:603. doi: 10.3389/fmicb.2016.00603 (PMC4853749; doi:10.3389/fmicb.2016.00603)
Supplement: Supplementary Material 2 — Enriched fasta file of hupSL and MITE sequence. [file DataSheet3.FASTA]

>rnd-2_family-32 ( Recon Family Size = 59, Final Multiple Alignment Size = 55 )
TGTTAAACTTGGCGATGCACGTCACTCCCCTTATCCCCCATGGGCGAAGGGTGGAACACCGCNCAAGGCCAGTCTTCAAAACCGNACNTGAGACTTTCGAACTCATCCGGCTCCTCGGATTAGCGTAANCTATTGCTAAGTAGAATATCTATCAATAACTTCTCTCATTAATTGTGGGGGTTTCCCCCCGAGTCGATTTACTCCAAGAACTTTATAGTAAATCTCCTAGCTACTTGAACGATTTCAAATTGGCCCTTTGTTATCGTCCGATGCAGGTGTTATTATNCCTGCGCCTTTTCCGGTTCTAAGTACAGTAGAGGTACCAGTAGGTGGTTTAATGTCCGATGCAGGTGTAATTATTNTTCCTGCGCCTCCTCCGAGNCTAAGCACCGTATCGGTACTCGTGGGCGGTTTCATACCTTCCGCTTGANAGGCGGGTGCCATACCGTTGTTTAAAAACCCTTGTAATTCTGGGCTAGTCTGGCTGACCGTTTTCGCCTTTGNTACCCGTATTCTCCCGATGGATTTTGTCGTGGCAATGTAGATGAACCAGCACNAGGTTCTTGTATNTATCCTCACCTCCTAANTGGCGTGGGTGTATGTGATGTGCTTCNGGTAAGTCTTCGTTCGTAAATCTACATTTGCATACCGGACAAATCCCATCTTGTCTTTTTAGCATTTTCGCTTTAGACGGTGTGATGTTGCCATAGCCTTTGGANAGCCGTTCCGCCCAGTAGGCGGTGTCACCGTCGTAATATGACCTATCGTAACCAACCCTAGCATAACTCCCCGTTCTTTCTTTGTGCTTGGAGTANCCTTTGAGATATTTGACGATTTTTCTGTCCTTACCTTTGCCTNCGATTTCAGCAAAAGTCCATTTCCTACCGTTNACAGTACCAAAGTACTTATCTGCCACCCAGCGTTTACCTTTATTTGGGTGCCTACGACGCGCCCATTGGTATAACCTTTTCCANAGTAACNTGTCAAGTTTGCCGAACGCCTCACTNGAGTGCACTGTTTTGTAGTAGTTNGCCCANCCCGATATTTTGGGTTGNAGTATTNCGATTAATTGCACGGGAGTTGCTGCCTTCAATTTCCAGATAGTATCACTTATCTCTCGGTAGTGANCTTTNATCTTTTCTTTGGTTGGTTCCACTCGTAATACATGCGTTGCTTTAGCCCTTCGTTGTTCAGTGGGGGTNCCATTTAACAACTTTANCTTATANGTNCCCTTAACTCGATTTTCATAATGCCTGATGTGATGNCCCAGAAAATCGAAACCCTCNGTCGAGTGAACAATCTTGGTCTTTTCTTCAGATAGAGTTAAACCTCTTANTTCAAGCCATTTGCCTATAAATCTCTCGGATTCCTCAATAACCTCTTTNTCCTCATGGAGTACTACAAAGTCATCGGCGTATCTAACTAGGTCNATTTTTAGNTTNTTTCTGGCCTTGTANGACTTCTCCGTCCCCTCGTGAGTCCCTTCCGACTCCTTTTGAGACTTNTTCTCNTTTTGNGNTTTCTTTGTCTTCTTGCATCGGTCATTATGCTGACNGTTGTTGTGCCGATTTTCNTTTTCCAACCTTTTATCCCGCGTAAGTGTTCAATCAGGTCGGTCTCCATTTGGTCNAGGGCTATATTAGCTAANAGTGGNGATATGGTGCAGAGGCAAAAGTTTTCGCGCGCGAAAACTTTTGCCTCTGCGCCTTGCGGCGTTCCCATNTTAGTCTGGTTGTAGTCGGATTTCTCCATATANCCNGCCTTTAGCCACCTCTTGACTATCGGTCTCCAGTGTTGCAGAGGCAAAAGTTTTCGCGCGCGAAAACTTTTGCCTCTGCATCAATTTGCGATGCTAGAAATTTGTGGTCAATGTTGTCAAAGCAGCCTTTTATGTCNGCATCNAGNACCCATTTCTGTTTNTTGAGTAGTGCCGCTGCGATTTTATCAATNGCATCGTGACACCCCATAGCNGGTCTGAACCCATAACTGCATGATTCAAACTTCGCCTCATAAAACGGTTCNAGCGCAGNTTTAGTGACTGCCTGCATTGCCCTATCCTTAATGGTTGGNATGCCCAGNGGCCTNNNTTTNCCGTTNGCTTTCGGNATGTAAATTCTCTTAGCCGGCATTGGTCCGTATTTGTCCCAACCNCGTTGGATTGTATCTAACATATCTTTAACTAAAGCCATCTTTCTGTTTNGGCGTATTGACTTTAACTCTATCTACTCCGGCGGTGCGTTTTCCTTCAGAGGTAAATGTTTTTGCGCGCGCGCAAAAACGTTTACCTTTGAAGTTTTCCGTTGTGACGGTACGCACTGCTAANAGCTTCAGAGGTAAAATGTTTTTGCGCGCGCGCAAAAACATTTACCTCTGACGCATAATACGAGTTTTGCAATAGGTACATTAAGCTNCGTGCTTTTCTGTACCTNCCTGCTTTCGTAGCCTTATAAATTCGCTTCTGCAAGTTGAACACAAGTCGNCGCACTTTGCCCCAGATGAGAGTTCGTCCCAATCCCATCTNGCCATGACAGATTCGATACTCTCGTATCTCAGTCTGCCANGGTGAGACACGGGAACCCACTCAGGGTTCGGGTGTTGCCAAAGNGTNTCCATAATTTAGGTGTGAACCTCGCGTTATTAGCACCTATGGTAGCGTGCCCACATTTGCTCAATNAGAATTCATAACACAATTATTCCGAGAGTGAATCAGCATATCCAGTATCCCACTTAGTGACGGTTTCAACTGGCGTTGGCTTCCCACTCTATCCTACCCGATGCTGTCGCTAAGCGTTTGCACGCTCCTCTTGCGCTCCNGCAAGTGACGTACTGACATCGTTTTTCCTCGTTTCTCTTATATGTTTGTTACCTGCGGACTTAGGTNATATCCATAATCGGATGTGTATCGGGCAACGCATANAGGCATGANCGACCCATATACCTAAAAACCTTTTGACCCCAAGGAGTTTCCGTTACCGACCTTAAAAATATATCCATATCCGTAACGCTTGCTCCCGTGAGGCTTCGAGACCTTGCACTGGCAGTTAAAACATCTAACCACCGGCCATTGCTTTCTAGCTGCTGCCTGGGGAGGCGAATCCATTCACACCATATAAGAAATTTTACTTTAAGGCTTTGTTTTCCCTCATCCGAATGCAGAATTAGGCCAAACGAGTCGCACA

>rnd-2_family-24 ( Recon Family Size = 23, Final Multiple Alignment Size = 22 )
TTTTGGAGTACAAAGCTTTAGCTTTGTACTGTCTGACAAAGCTAAAGCTTTGTACTCCAACCCCAAAAAAACNAATTGACAGAGTACTAGTACTCTGTCAATTTGTTTTGTTTGGAGTACAAAGCTTTAGCTTTGTACTGTCTGACAAAGCTAAAGCTTTGTACTCCAACAAAACGAATATGACAGAGTACTAGNTTANAGACGTTGANCAAAGCTGCCA

>rnd-2_family-35 ( Recon Family Size = 17, Final Multiple Alignment Size = 15 )
ATTTTGATTTTGAGCAGGGATAANTGACAACGCCGNCCACGAAAGGGATAATAGGGATAAGTCAAAATCGATACGACAGTNTAATTGGGNCTCGTANGCGTTTTGACTTATCCCTGCTCAAAANGAATCCCTGTAGTTAGGGTTTTGGCAAGGATATAGGCTCAGCTTCTGGTAATGGCTCGGCATTGTCTAGCTCGGCGGCTGGTATTTCCTGAGTCGTGATGTTATTACTACTAACAGATGGCAGCCCATCTATGTTCCCCGTCACCATGCCTTCGGCTGAGATTTGAGTGCAATTTAACCCAACTGTCGTTATTCATTCTGGCCCAAATTCCATAAGACTCGCCAAAGTCNATGATGACATCCGCNTGNNCNCCANNATCCAAGCATCCNGTGGTCATGCTNTCGGGTGAGACNGNGTGCAATTNAACCCAGTCGCCGTTGTCCATCCNGACCCAAATNCCGTGNNGTGAGCCAAAGTCNATAACAACNTCANCCCGNCCATTNCCATCCATGTCTCCCGTGGTCATGCTNTCGGGTGANAGGGNGTGCAGNTGNGTCCAACCGCTGTTGTTCATCCTAGACCCAATATNCCACTAAGACTCGTTAGCTGATGTTCCAAAGTCNATAATAACNTCGNCCNNTCCACCNCCATCCATGTCTCCCGTGGTCATGCTCTCGGGTGANAAANNATGCAATTNAACCCAGGTGCCGTCGTCCATCCTGGNCCAAAATCCCGTATCAGACTCGCCAAAGTCNATAATGACNTCATCCNNTCCATTACCATCTATGTCTCCCGTGGTCATGCTNTCGGCTGACAGNGTATGGAATTGCCCANTTGTTGTAGTTCATCAGTATCCAGATGCCGTCTGCGAAAAGTCTGCGATNANNTCGTCTTGTCCATTTCCATCAATGTCGCCAATGATCATGCTNTCGGCTGAGNGTGAATGCAATTNAGCCCAAGTGTCGTTATTCATCCATGCGCCAAATTCCGTATTCCGAGCCAAAGTCAATAATAANATCGTCTTGACCACTATCATCAATGTCGCCAATGNTCATGCTTATGGGTGATAGGGGATGTATATCAGCCCAAGTGTCGTTATTCATCCATGCCCAAATACCGTATTGTGAGGCCAAAGTCAATAACAAGATCATTTGGGCTACTAATATTGCTACAGTAGGATGGTGATATTTGTGTACGCCAATCCGGGTTTTTTTCGTCAAGCCAAGCAATAAAGTTAGCGTCATANGCNGTATCATCATTGATTAAGTTGTTGTTTTGTAATTTTAAACCATACGGCGGCGAGTCCAGATTCGTCAAATTCATCAACTCAGATGGGATTTTTCCGC

>rnd-2_family-867 ( Recon Family Size = 16, Final Multiple Alignment Size = 15 )
CTTACTTTAAAACGCCAAAACCACAAAATCCGGCTTTGGTTATGTTTAAGGAGCAAGCTCCCTGGGGCGATAAACCATCTATCACCTTTGTTAAAAACCGAATCAAAATATTTCTCGCACCATGTATATCTCGGTTTACTCTTTTTCCTTGGAAAAGAATTGAAGCTTTCCCNCCCAAGTTTTTTAGAATAGAACCATCCCACAAGGTTTTNGAAGTATAAGATTCATTNACATCTATCACCGTTTTGCCATATTTTTTGGCCATCCACTTCAAGGTTTGCTTAAACCTATAGTGAGCNAATCCGAGCATTCCTCTAACGGTTTTGCGTCTTAGAAATCGTTTTCGTGTCTCATCACTTTTTTTCACCATTTGTTTGGTTTCAAAAGTGGGCAATAAAATCACATCATGATTTGAAACCAAATCATAAGCNACGCGCCGATGCAAATCGNCTACTAGGTTTTGTTGTCTAGCTCGAACCTTATGAATTCTTCGGTTGAGATTTTTCAACCTATCTTTAACCCATTGTTTAGACTTATCCTCACAATGAAGCTTATCGCGTGCAGATAAAAGANCATCGAGTTCCAACATCAGTGGTACTAGCCGATCATTAACGAAGCCATCACCATAACTAACCGCNTCGNTTCCACTAAAGGCGGTTTGAAACGTTCTGACNCCAGGATCAAGAGCAACAATGGATAAAGCTTCANTTTTGGTTGGCTCGACGGACTGATTCGATTTGACACTGGCAAACCATTGACCATTCGTGTANGTCACGATAACCGTTTTGCCTACGGCTTCATNTGGCGCATCTTCTGTCCANTTACANCCCTTTAATATTCTAGGGAATATCTGCTTNTTNGNTGATAATCTAGGNACCACAAAATATTGCCGAGGCGCATTTCTTGACATGAAAGACATCTCAGCCTTTTCACCTTTNATCCTTTTTTTAATCACAGCNGTGCGTGTATCACACGCTTTGCGGTAAGCNGCCNGAACAAGGTTGCTGTTGTANGTTATGTCATGTTCTTCACACTCTAATTTGCACCAATCACAAATCTGTGTTCTGAATTCGCTGGANGGCTTGCGTCCTTTCCTCATGAATTCAATCGACAAGTTGTANGCNCGACGANAAAGATTCAAAGACGCAAACCATAAGGNTTCATTTTCAGGGTAAATCCTTATCTTCTTGCTTGTTATTACGTTTTGCGCTTCTTTTTCCGTAGTGGGAGTTGATGAAGCTGGTAATGAAAGCGATAAGCGTTTGTTTCGGTATCGAATTGCTCGGAATNATCTGNTTCTTCCAAAAGTTCGACTCGCCCNCCCGATAGTTAGCTTCGCTGACCTTGGTTGCGATGATCCATTTAATGAGGGCGAANCCGGTTCGGGTAATTCTATCTGATGTGGTTGCCACAAGGTGCAATGGATTGCCGTCGATAGCGAGTTCCAAAAAGGTTTTATATCCTCGTCTATTTTGGTTAAATCCGGAGGCAACGTCAGAGANAAATCTGGCATCAGGGTATTTGCTTTTGAGCAATTCTTTTTGTTTTGTTTGTCAAGAGAGCTTTTTTGTTTGGAGCTAGANACTCTTGCATAGAGAATGGTGGTGNTTGGTTCGTCAACCCACACCCGGTAATGTCCNCCTTTGGTTTTTTTGACTTTCTCAAATTTACCGTCCTTTATCCAATTTTGGATAGTTTCATTTGTGACTGAGTATTCTTTGGCTAAAAAACCGGTTGATTTATACATAACATAAAATCACNATTTNGTGTTTTTTGCNATTTTAGTNNTTTTNGTNTGTAATGTCAAC

>rnd-3_family-176 ( Recon Family Size = 49, Final Multiple Alignment Size = 37 )
CGTAGGGTGCGTCCTACGCACCATCGCACCGATACCATAAATTTAAAAGGTGCGTAGGACGCACCCTACGCTTCAATGCCATTAAGTTAAGGTTTTTTGTAGGGTGGGTAGGGGCAATCCCTTGTGGTTGCCCGCGCAACGTCGTTACGGGACGCCCAACCCACCAACCTTTGAAACGGATCCCGTAAATTTNTAACGATGGTGGGTNTCGCTANGCTCTACCCACCCTACAAAAAATCCTTAACTTAATGGCATTGAGTCGTAGGGTGGATTAAGCGATAGCGTATCCACCATAATATATTTGAAATCAGGTGGATACGCTATCGCTTAATCCACCCTACATGTATGGTTTTACGCTTAACTTAATGGCATTGNCTCCGCGGAACGAGAATGCCATTAATTAGGGGCAACCACAAGGGATTGCCCCTACGAAAAATCGCGGTTCATGTAGGGGCAATCCTTTGTGGTTGCCCCTACTGAAGTGGCGNTGGCA

>rnd-3_family-325 ( Recon Family Size = 32, Final Multiple Alignment Size = 28 )
TCAATGCCATTAAGTTAAGGAAAATGTGTTANACTTAGCGGCTTTCAAACCNGAGGNAAAATCAAATCATGGAAAAAGACACACTGGNTGGCGAAAATGACAAAGCCACCCGCTCAATTTCAATTATTCGCGNGTTGTTAAATGATGACTCATTTAAGAACGAGCACCGCACCGCTTCTAAATTTTTCAGTCGCAAGTTCAAATTAGACTTTGTAACCGTCGTTTTGCTAATTTTACAAAAAAGCATCAAGCCGTTACAGCTTGTTTTAAATGAGTTTTTCAAAAAGCTGGACAACGGTGTTTTAGTAACAAAAAGCGCGTTTACCCAAGCGCGTCGCCATTTAAAAGCCACAGCGTTTGTCACGTTAAACCAAAAAGGCTGTGCTCGATGTTCTTTACGGCGATGANAATTATGAGAAAGCTTGGGGCTTCCGCCTNTTGGCGATTGACGGCTCCAAAATCCATCTGCCTAATACCCCAGAGATTATACAAGAATTTGGCACCATTAAATTTGAAACAACAGTTGGCAACGACAAGAAAATAACTGGCGAACATGGCTATGCGCTCGCATCAGTGATGTATGATCCCCTTAACAAGGTTGTTGTTGATGCTTGCCTTGCGCCTGCCAAGGCGTATGAGGTTGATTTGGCTTTGGAACACNTTAAACACACACAAGCTAATGATCTTATTTTGTTTGATCGNAATTACCCATCTTACATCTTTTTAGCCTCTTTAATTAAACTNAATANGCAATTTACCGGNCGTTGTTCTAAAAGTTCATTTAAAGCGGCACAANAACTGTTTAAACAACATGTTACTGACAGTAANAAAGTCACTTTAACNGCNAAAGGNGANGTTAAAAANAAGTGTAAGGCTTTGGGATTACCAGAGANAATAACAGTACGNTTTGTAAGGGTTATATTGAGCACCGGAGAAATAGAAGTTCTTGTNACATCATTACTTGATGATGAAAAATATACCGCACAAATAAATGTTAAAAGAATTGTACAATTCGTTTGCGTTGGGGTATCGAGCGTNTTTATGGCGTTTTAAAGGAGCGTTTAAAGATNGATAACTTTACNGGAAAAACNGTTATCTCNGTTAAACAGGACTTTTTCGCNACTTTGTTTNTGACTGGTTTAGAGTCTATACTNACACAAACNGCTGANTCGCANTTATTTGANAAATCCCGTCANAATAAACATCGGCAGACCGTCAACAACATGGTGTCTTTTAATGCCATCAAAAATTTTATGGTAGAATTATTCTACCATTGCTCGCCAATTCAAAAGCTTATGGCAACATTGACTGAATGGTTTATCAAAGATCCAACNTACGTTAAACGAGAGCGTGAGGTACCACGAAAAAAGAGCTCAGCTAGGGTTTCTTTAAATTACTATAAACGTGTTTATAAGCCTTGTTTTTAGTTAAACAGCTTTTTTAATAAAATACGGTTTTATTGATTTTTCTATTCAATNATTTTGAATGGGTTGGGGNANTTTTTGCTNAAAAATGGCTTAAAACGAGTTTAATNACTATTTTTATCAAAAAATACAATATTTTTGTNATCATNAAAAAACAAAATTNTNAAAATCTGCTAAACCGANTTTTTGATTTGTNAATTTATANTTATATAAATATTATANTATTGATATTAAAGTACTTTNAATAATAAAAGTTGANCACAACTAGCGTAANTTTTAAATTTAGTNTAGCCTAGTTATTATTCTAATAAAAACCGCGTAGCGAGTGTCATTTTCGACCCACAAGATCGCCAGACTCAGTGCCATCGTAGCTAGCCGTACAAACCCCTTATGGTATAAGGCNGCTTAACTTAATGGCATTGACCCTACGGACGCCGTATCGTGTCGGGAACGATAAAACAANCGAATAAAAAAACTAAAAAAAAAAAAAAAAAAAAAAAAAAAAAAAAAAAAAAAAAAAAAAAAAAAAAAAAAAAAAAAAAAAAAAAAAAAAAAAAATCAGTTGTTTCGGGAATGGAGCGAAGCGGATTTCCCGAAACAAAAAAAAAAAAAAAAAAAAAAAAAAAAAAGTTTCGGGAAATCCGCGTAGCGAAATTCCGAAACAACTGATAAAGCCACCTTCGCTTAACTTAATGGCATTGACCCTACG

>rnd-3_family-26 ( Recon Family Size = 22, Final Multiple Alignment Size = 21 )
TTTCGGCTAGTCGGAAAGCGTCTTGGGGGCGAGACTGGCCGTGTANAGTTGGAAAGCGAAAAGTAATCCTGTACCCACTTTTTAAACAAAGATCGGCGGTTTTCGGCGGATAAGTCGCTACTTTCCACACCTGTCACGAANNTTTCAAGATGTTTAATGGCTTGATNGATNTCGCCTTGTTTNATATAAGCAGANGCTAAATTATTCAGGCTGAAGAGCGTGTCAGGGTGCTTTTCTCCTAACACCTCTTTTCNAAGACGGTAGGCTTTTTCAAACAAAGGCAANGCCTCGTNTAAGCGGCCTAACTTCNTGTAAATNANAGNCAAATTATTCANNNTGACGAGCGTGTCAGGGTGCTTTTCTCCGAATATTTCCTTTCTGAGNCGGNAGGCTTTTTCGGCCAAGGGCAGGGCTTCTTTAAAAAGTCCTTGTTGATAATATTGGANAACTTGNCCGNTATAANTTTCAGCCAATTTGAGCTGCTCTTCTTGCTCAGGCGATAGCGCTTGGGCATGGGAACATAAGGTGATTAAAACCAAACTCAAGATAAATCTTTTTAATTTCATTGTTATTTATGCCTATTAGTTGGCTAACGAGACGTCCAAGATAAATCTTGGACTCCAGACTCAGGAGTCCAAAATTTATTTTGGACGATTTCTGTGACGCGCTTTAAATNCCATACAACACAAACGCCGCCCAATACTTAGGTTTACTATAGNCTCCCCCCTTTTTAATAAATTCTCGCGTGAGTCGCCGTCAAGGCTTCCACCTGTGGCACGCCCGCCTTGAGTTTNNTAAAAAAGCTCTTGATAAATTCTGCCGTCACNTCATCTGAAATCGACCACAAAGTNAGCATAGTATTTTTATTACCCGCCACATAGAGCGCATAAGGCAATCCCATCACGCCTTCGCCGCCGACAGCATCTCCCAAGCCCGTTTCACACGCNGATAATACCATCAAGTCACTCTTTAAATCATAGCCCGCCCATTCGCCAGCGGTGACATAACCATCAATGCCCTCTGGATTGTTGACTTGTCCCAACACGAGCGCCGATAATGCNGGCACTTGTGGGCTCAGATAGCCATGCGCCGAAAAGACTAAATAACGGTATTTGGCTAGGACGCCCTGNTCGATTGAGTCGTTGTAGATTGGCTTCGGTGGCATCGGCTTGTTTANAGATGCGCGGGTGGTGTCTTTTTAAGAAAAAGAGNTTTTCTAATTGTTCAAGTTCTTTTTCGGCGCCGGGTAAATTTTNCCATTTTTGGTCAAGTTGCCTNAACGCACGGACATAATCGCCGCCGCTACGCACCATCCTGTCGGCCATTTTAAAATCGATCTCGGTGGGTTGTTTGGTGCTATCAAGGCTTTCATAAATCGGCGCACCCATCGCAAATAAGCTGCCCCGTCTTTCGAGGTTTTTGTAAGCTTTGTCGCGCTCTTGCAGCATGGCCAAGACGGACAGNGATTGCACGTAGCTGATTTGATGTTGGACAATCACGGGCTGTTTTTCTCCCTCAAAACGCAGNGTCTCAAACGGTATCAACGCTAAAGCGCCNGAGGGTGAGATAATCCANTGTCGTTTATCCTTAATGATGTTTTTNAGTGGCTCTAATAGACGTTTTCCCAGTTTTATACGACTGAGCTTTTGGGTGTCTTTTTTCTTGACATAAAGCACTCTACCTCTAATCCGCCCTCGTGCCATCCGGCGACGGTAGGTTTCCAAGTCTTTTTCGAGTGAGGGGATTTCTCCTAAGTCGTGGGCGGTGANCTGACCGTTGGCTTGTAGNGTGAAGGCTAACACGCNATTTTCATTAGTCAGATAGCTGATAAACACGGCATCTGCTGGCAATAATNTCGCGCCNTCGTTGGCACCGATGATTTGCGCTTCGCTGAGTTGGGCATATTTGGGGTATTTGGCTTTGAGCTTATCTTGAAACGTCGCTAGTTGNCTAAGGATTTGGTTTTTATCGCCTCTAAGCGAACTNCTCATCAATGCGATTTTCTTTCAAGGCTTTGGCAATACGATNGTTTAAGGATGCTATACGGGTTTCGTAGCCTTGTAGTTGTTTTTGCTCNNCGGTAGTGAGTCCACTTTGTTGNGCCGCGANTTTNGCCGCCATGGATTCGAGTAAAGTACGGGCTTTGGTCATTTCGGCTAGGCGGAAAGCGTCTTGGGGGCGAGATTGTTCTACGTAGAGNTTGGAAAGCGAAAAGTAACCTTCTACCCACTNTTTAAACAAAGANCGGCGGTTTTCGGCGGATAAGTCGCTACTTCGTAAACTTTCCACGCCTG

>rnd-3_family-318 ( Recon Family Size = 20, Final Multiple Alignment Size = 17 )
CCGCGCAACGAAGTGGCGGGACGCCCAACCCACCATTGTTATAAATTTCAACGATTTGGTGGGTGCAGCGAAGCTCTACCCACCCTACAAAAAANCTTAACTTAATGGCATTGAGCCTATCAACTCAATGCCATTAAGTTAAGCACAAATGCGTTTTCTTGTAGGGTGGGTAGAGCNAAGCCGCACCCACCATCGTTAATAAATTTCAACGATTTGGTGGGTTTCGCTCCGCTCTACCCACCCTACAAAAAAGCTTAACTTAATGGCATTGGCCTATGCAAGTGGGATCGGCANAAAAAGAAAAAAAAAAAAAAAAAAAAAAAAAAAAAAAAAAAAAAAAAAAAAAAAAAAAAAAAAAAAAAAAAAAAAAAAAAAAAAAAAAAAAAAAAAAAAAAAAAAAAAAAAAAAAAAAAATTCNCTGGTTTACGTCAGCATCGAATGANCANCTGGGTGGAGTGTTGGAANTACANCCCGGCATCCGTCCNGAGGCCGNGGANATNATCCAGNNATTTGAAAGACAANGCGGATATCAGCTTGTGCATCATCTCNGGCGATCACGAACAACCGACCNGACAACTTAGCGGNCCAACTGGAGATTGAGCGTTATTTCGCCGAAACCTTGCCGGAGCAAAAAGCCGATTTGATCGCNCAACTTCGCGCCGGTGGCAAATTTGTTNGCTTTATCGGCGACGGCATCAACGATGCCATTGCGCTCAAAACCGCACAAATCTCTATTTCGCTCAAAGGGCGTCTAGTGCCGCCACGGACACCGCACAAATTATCCTCATGGACGGCACCCTTAATCACTTAGAAAACTTATTTNAATTNCTCCGACGAATTTGAAAACACCATGCACACCAATTTCCTCTCCACCATAATCCCGGGTATTNTATGCATCGGNGGAGTGTACTTTCTGCACTTTGGATTGGCGGCGGGCATGGCGACGTATTACATCGGCAGTTCAGTTGGCTTGTCTAACAGTTTGTTGCCGCTGGTAAAGCATCAGGAAGATAGC
