# Supplementary material for: Single-Cell (Meta-)Genomics of a Dimorphic Candidatus Thiomargarita nelsonii Reveals Genomic Plasticity
Source: Front Microbiol. 2016 May 3;7:603. doi: 10.3389/fmicb.2016.00603 (PMC4853749; doi:10.3389/fmicb.2016.00603)
Supplement: Supplementary Material 4 — Spreadsheet of disrupted genes (.xls). [file DataSheet2.XLSX]

## Sheet: Sheet2
Putative Gene Function	Genbank Locus Tag	Scaffold	Scaffold ID	Base Positions	IMG Gene Tag	IMG Product Name
COG: Amino Acid metabolism and transport
phosphoribosyl-AMP cyclohydrolase	PN36_19860	1..32195	Ga0063879_1077	21737..21934	Ga0063879_04186, Ga0063879_04188	phosphoribosyl-AMP cyclohydrolase & hypothetical protein
phosphoribosyl-AMP cyclohydrolase	PN36_19880	1..32195	Ga0063879_1077	25003..25188	Ga0063879_04191	phosphoribosyl-AMP cyclohydrolase
Diaminopimelate decarboxylase	PN36_23600	1..21392	Ga0063879_1110	9857..10191	Ga0063879_04978, Ga0063879_04979	Phage derived protein Gp49-like (DUF891) & hypothetical protein
histidinol dehydrogenase	PN36_12890	1..45725	Ga0063879_1038	11639..12891	Ga0063879_02678, Ga0063879_02679, Ga0063879_02680	Histidinol dehydrogenase
ATPases & GTPases with unknown function
ATP-binding protein	PN36_01850	1..104069	Ga0063879_1004	96539..97358	Ga0063879_00391, Ga0063879_00392	AAA domains
ATPase	PN36_05155	1..77447	Ga0063879_1012	40899..42079	Ga0063879_01088	AAA domain
ATPase	PN36_25480	1..16977	Ga0063879_1130	10901..11578	Ga0063879_05349, Ga0063879_05351	Response regulator receiver domain & Uncharacterized protein conserved in bacteria (Ribonuclease toxin, BrnT, of type II toxin-antitoxin system)
ATPase	PN36_26090	1..16044	Ga0063879_1141	283..744	Ga0063879_05507	hypothetical protein
ATPase	PN36_28125	1..13054	Ga0063879_1169	9643..10299	Ga0063879_05943, Ga0063879_05944	hypothetical protein & ATPase family associated with various cellular activities (AAA)
ATPase AAA	PN36_12845	1..45725	Ga0063879_1038	2890..3296	Ga0063879_02668, Ga0063879_02669	hypothetical protein & AAA domain
ATPase AAA	PN36_14085	1..42635	Ga0063879_1043	41004..41672	Ga0063879_02940	AAA domain
ATPase AAA	PN36_16220	1..43305	Ga0063879_1054	20206..20608	Ga0063879_03402	Predicted AAA-ATPase
ATPase AAA	PN36_19135	1..31901	Ga0063879_1071	30369..31492	Ga0063879_04030	PIF1-like helicase/UvrD-like helicase C-terminal domain
ATPase AAA	PN36_29320	1..10734	Ga0063879_1191	6480..7491	Ga0063879_06201, Ga0063879_06202	hypothetical protein & AAA domain
ATPase P	PN36_05710	1..86304	Ga0063879_1013	68795..70458	Ga0063879_01202	ATPase, P-type (transporting), HAD superfamily, subfamily IC/heavy metal translocating P-type ATPase
ATPase P	PN36_22685	1..22179	Ga0063879_1101	10886..11936	Ga0063879_04780, Ga0063879_04781	haloacid dehalogenase-like hydrolase & hypothetical protein
GTP-binding protein	PN36_30240	1..8752	Ga0063879_1210	483..1012	Ga0063879_06398, Ga0063879_06399	hypothetical protein & Protein of unknown function, DUF258
GTPase	PN36_17410	1..39153	Ga0063879_1060	37743..38714	Ga0063879_03659	Ras family
GTPase HflX	PN36_22190	1..22831	Ga0063879_1097	711..1223	Ga0063879_04676	GTP-binding protein HflX
GTPase HflX	PN36_31665	1..6470	Ga0063879_1246	1012..1776	Ga0063879_06693	GTP-binding protein HflX
metal ABC transporter ATPase	PN36_30780	1..7729	Ga0063879_1224	1687..2796	Ga0063879_06507	haloacid dehalogenase-like hydrolase
metal ABC transporter ATPase	PN36_30785	1..7729	Ga0063879_1224	2891..4237	Ga0063879_06508	ATPase, P-type (transporting), HAD superfamily, subfamily IC
metal ABC transporter ATPase	PN36_32000	1..5453	Ga0063879_1258	1687..2793	Ga0063879_06772	haloacid dehalogenase-like hydrolase
photosystem reaction center subunit H	PN36_16840	1..37191	Ga0063879_1057	34558..34868	Ga0063879_03536	Predicted ATPase
twitching motility protein PilT	PN36_02790	1..64900	Ga0063879_1006	51080..51508	Ga0063879_00582	Predicted nucleic-acid-binding protein, contains PIN domain
twitching motility protein PilT	PN36_07170	1..69300	Ga0063879_1017	54875..55084	Ga0063879_01498	PIN domain
twitching motility protein PilT	PN36_16920	1..37548	Ga0063879_1058	10402..10909	Ga0063879_03553, Ga0063879_03554	hypothetical protein & Mut7-C ubiquitin
twitching motility protein PilT	PN36_21640	1..27179	Ga0063879_1092	5776..5970	Ga0063879_04564	hypothetical protein
twitching motility protein PilT	PN36_23800	1..20970	Ga0063879_1113	2712..2906	intergenic
twitching motility protein PilT	PN36_25685	1..16857	Ga0063879_1134	12235..12381	Ga0063879_05416, Ga0063879_05417,	hypothetical proteins
twitching motility protein PilT	PN36_29275	1..10775	Ga0063879_1190	7556..7729	Ga0063879_06191	hypothetical protein
twitching motility protein PilT	PN36_33655	1..7412	Ga0063879_1358	1073..1267	Ga0063879_07142, Ga0063879_07143	hypothetical protein, diaminopimelate epimerase
COG: Carbohydrate metabolism and transport
6-phosphogluconate dehydrogenase	PN36_07710	1..67739	Ga0063879_1019	39957..40801	Ga0063879_01607, Ga0063879_01608	NAD binding domain of 6-phosphogluconate dehydrogenase, NAD-binding of NADP-dependent 3-hydroxyisobutyrate dehydrogenase/NAD binding domain of 6-phosphogluconate dehydrogenase
mannose-1-phosphate guanyltransferase	PN36_00910	1..96385	Ga0063879_1002	87561..88352	Ga0063879_00195	Bacterial transferase hexapeptide (six repeats)/Nucleotidyl transferase
sugar nucleotidyltransferase	PN36_11455	1..51400	Ga0063879_1032	19334..19615	Ga0063879_02381	Phosphoenolpyruvate phosphomutase
sugar transferase	PN36_00955	1..96385	Ga0063879_1002	94426..95367	Ga0063879_00204	N-acetylmannosaminyltransferase
UDP-glucose 4-epimerase	PN36_30645	1..8585	Ga0063879_1220	5516..5826	Ga0063879_06483	Protein of unknown function (DUF779)
penicillin-binding protein	PN36_31860	1..5794	Ga0063879_1253	264..2342	Ga0063879_06738	penicillin-binding protein 1B
UDP-2,3-diacylglucosamine hydrolase	PN36_32455	1..4476	Ga0063879_1276	2612..3148	Ga0063879_06871	UDP-2,3-diacylglucosamine hydrolase
COG: Chromatin Structure and dynamics
cell shape determination protein CcmA	PN36_10925	1..54303	Ga0063879_1030	35102..35449	Ga0063879_02274	Polymer-forming cytoskeletal
chromosome partitioning protein ParB	PN36_19970	1..28463	Ga0063879_1078	10955..11257	Ga0063879_04211	hypothetical protein
chromosome segregation protein SMC	PN36_03990	1..80679	Ga0063879_1009	25933..27000	Ga0063879_00843	Predicted ATP-binding protein involved in virulence
chromosome segregation protein SMC	PN36_15020	1..19426	Ga0063879_1048	14002..15187	Ga0063879_03125, Ga0063879_03126	transcriptional regulator, TetR family & RND family efflux transporter, MFP subunit
chromosome segregation protein SMC	PN36_18520	1..33707	Ga0063879_1066	16056..17023	Ga0063879_03856, Ga0063879_03857, Ga0063879_03858	Chemotaxis protein histidine kinase and related kinases & CheW-like domain & NADPH-dependent glutamate synthase beta chain and related oxidoreductases
chromosome segregation protein SMC	PN36_27410	1..16238	Ga0063879_1142	3756..4234	Ga0063879_05529	Succinyl-CoA synthetase, alpha subunit
chromosome segregation protein SMC	PN36_27530	1..14904	Ga0063879_1161	785..1867	Ga0063879_05813	Predicted ATPase
COG: Coenzyme metabolism
aminobenzoate synthetase	PN36_17050	1..36489	Ga0063879_1059	1930..2885	Ga0063879_03585	chorismate binding enzyme
cobalamin biosynthesis protein CbiX	PN36_13690	1..45218	Ga0063879_1042	5475..6209	Ga0063879_02846	precorrin-4 C11-methyltransferase
precorrin-6Y C5,15-methyltransferase	PN36_13715	1..45218	Ga0063879_1042	11833..12666	Ga0063879_02853	precorrin-6Y C5,15-methyltransferase (decarboxylating), CbiT subunit
thiamine biosynthesis protein ApbE	PN36_22180	1..22750	Ga0063879_1096	20402..20577	Ga0063879_04671, Ga0063879_04672	hypothetical protein, ApbE family
thiamine biosynthesis protein ThiJ	PN36_26380	1..16745	Ga0063879_1144	9342..9660	Ga0063879_05568	hypothetical protein
COG: Defense mechanisms
abortive phage infection protein	PN36_23585	1..21392	Ga0063879_1110	7377..8846	Ga0063879_04976	AIPR protein
abortive phage infection protein	PN36_34945	1..2192	Ga0063879_1400	790..2101	Ga0063879_07432, Ga0063879_07433, Ga0063879_07434	hypothetical protein, AIPR protein, hypothetical protein
addiction module toxin RelE	PN36_28145	1..13054	Ga0063879_1169	12184..12551	Ga0063879_05948	Uncharacterized protein conserved in bacteria
CRISPR-associated protein	PN36_11660	1..59050	Ga0063879_1033	7183..7713	Ga0063879_02424	CRISPR-associated protein
CRISPR-associated protein Cas1	PN36_24505	1..18296	Ga0063879_1120	9027..9446	Ga0063879_05168	CRISPR associated protein Cas1
DNA methylase	PN36_10310	1..63912	Ga0063879_1028	42298..42621	Ga0063879_02147	DNA methylase
DNA methylase	PN36_10320	1..63912	Ga0063879_1028	45958..46455	Ga0063879_02150	DNA methylase
DNA methyltransferase	PN36_14030	1..42635	Ga0063879_1043	29764..30365	Ga0063879_02923	DNA methylase
DNA methyltransferase	PN36_14050	1..42635	Ga0063879_1043	33395..34051	Ga0063879_02930	CobQ/CobB/MinD/ParA nucleotide binding domain
DNA methyltransferase	PN36_23430	1..20573	Ga0063879_1109	548..2158	Ga0063879_04940, Ga0063879_04941	hypothetical protein, N-6 DNA Methylase
DNA methyltransferase	PN36_27460	1..13728	Ga0063879_1160	1..363	Ga0063879_05799	C-5 cytosine-specific DNA methylase
DNA methyltransferase	PN36_32520	1..4423	Ga0063879_1278	3816..4151	Ga0063879_06878	Uncharacterized conserved protein
MFS transporter	PN36_14695	1..40806	Ga0063879_1047	6911..8059	Ga0063879_03074	Arabinose efflux permease
phage-associated protein	PN36_23805	1..20970	Ga0063879_1113	3651..3902	intergenic only
phage-associated protein	PN36_26495	1..15413	Ga0063879_1146	1046..1502	Ga0063879_05593, Ga0063879_05594	Protein of unknown function (DUF4065) & hypothetical protein
pilus assembly protein	PN36_06190	1..70350	Ga0063879_1015	6637..7072	Ga0063879_01301, Ga0063879_01302	hypothetical protein & Predicted nucleic acid-binding protein, contains PIN domain
prevent-host-death protein	PN36_04550	1..81632	Ga0063879_1010	63944..64150	Ga0063879_00954	hypothetical protein
prevent-host-death protein	PN36_33500	1..2310	Ga0063879_1344	1661..1810	Ga0063879_07107	hypothetical protein
RelE cytotoxic translational repressor of toxin-antitoxin stability system	PN36_23105	1..21132	Ga0063879_1105	9107..9367	Ga0063879_04870	hypothetical protein
restriction endonuclease	PN36_01140	1..96152	Ga0063879_1003	41731..41988	Ga0063879_00242, Ga0063879_00243, Ga0063879_00244	Hypothetical Genes
restriction endonuclease HpaI	PN36_06050	1..64240	Ga0063879_1014	41127..41891	Ga0063879_01273	DNA modification methylase
restriction endonuclease subunit M	PN36_20470	1..28222	Ga0063879_1082	21393..22586	Ga0063879_04314	DNA methylase
restriction endonuclease subunit R	PN36_15600	1..43728	Ga0063879_1051	23705..26400	Ga0063879_03266	hypothetical protein
restriction endonuclease subunit R	PN36_32810	1..3854	Ga0063879_1293	1708..2892	Ga0063879_06947	Type III restriction enzyme, res subunit
Restriction endonuclease, type I EcoRI, R subunit/Type III	PN36_28880	1..11366	Ga0063879_1183	374..2309	Ga0063879_06106	hypothetical protein
type III restriction enzyme, res subunit	PN36_23590	1..21392	Ga0063879_1110	9331..9507	intergenic only
methyltransferase type 12	PN36_10790	1..54303	Ga0063879_1030	9556..10411	Ga0063879_02247, Ga0063879_02248	RNA repair, ligase-Pnkp-associating, region of Hen1/Methyltransferase domain & hypothetical gene
2-oxoglutarate dehydrogenase	PN36_19250	1..29213	Ga0063879_1073	104..1099	Ga0063879_04055, Ga0063879_04056	Transketolase, pyrimidine binding domain & 2-oxoglutarate dehydrogenase C-terminal
COG: Energy production and conversion
5-formyltetrahydrofolate cyclo-ligase	PN36_04630	1..81632	Ga0063879_1010	78623..78922	Ga0063879_00971	5-formyltetrahydrofolate cyclo-ligase family
arsenite oxidase large subunit	PN36_28280	1..13174	Ga0063879_1171	9341..11620	Ga0063879_05976	arsenite oxidase, large subunit
cytochrome C	PN36_15705	1..43728	Ga0063879_1051	43189..43488	Ga0063879_03289	Cytochrome c553
cytochrome C	PN36_23050	1..21768	Ga0063879_1104	15585..17813	Ga0063879_04859	nitrous-oxide reductase, Sec-dependent
cytochrome C peroxidase	PN36_24135	1..20808	Ga0063879_1115	20182..20730	Ga0063879_05091	Di-haem cytochrome c peroxidase
cytochrome C peroxidase	PN36_28510	1..11385	Ga0063879_1175	10837..11307	Ga0063879_06029	Cytochrome c
FAD-linked oxidase	PN36_20900	1..24967	Ga0063879_1086	9719..11773	Ga0063879_04403	Fe-S oxidoreductase
formate dehydrogenase	PN36_20800	1..27107	Ga0063879_1085	10998..13460	Ga0063879_04379	Molybdopterin oxidoreductase Fe4S4 domain/Molybdopterin oxidoreductase
molybdopterin oxidoreductase	PN36_22710	1..22179	Ga0063879_1101	18039..20111	Ga0063879_04785	putative 4-mercaptohistidine N1-methyltranferase
NADH:ubiquinone oxidoreductase	PN36_25530	1..18076	Ga0063879_1132	1994..2638	Ga0063879_05380	NADH ubiquinone oxidoreductase, 20 Kd subunit (hupS)
nitrite reductase	PN36_29795	1..10034	Ga0063879_1200	1866..3419	Ga0063879_06304	Serine/threonine protein kinase
polysulfide reductase	PN36_11885	1..59050	Ga0063879_1033	56915..57862	Ga0063879_02475	Fe-S-cluster-containing hydrogenase components 1
pyridine nucleotide-disulfide oxidoreductase	PN36_27510	1..13728	Ga0063879_1160	9403..12750	Ga0063879_05808	hypothetical protein
quinol dehydrogenase (napH)	PN36_16535	1..39110	Ga0063879_1056	11422..12129	Ga0063879_03468	ferredoxin-type protein, NapH/MauN family
sulfite reductase	PN36_01235	1..96152	Ga0063879_1003	65440..66045	Ga0063879_00262, Ga0063879_00263	Nitrite/Sulfite reductase ferredoxin-like half domain & N 4Fe-4S domain
sulfite reductase	PN36_01240	1..96152	Ga0063879_1003	66406..67125	Ga0063879_00263	Nitrite/Sulfite reductase 4Fe-4S domain
thioredoxin	PN36_06890	1..69300	Ga0063879_1017	3333..3665	Ga0063879_01444	Thioredoxin
type II citrate synthase (gltA)	PN36_19770	1..32195	Ga0063879_1077	5620..6648	Ga0063879_04167	citrate synthase
hydroxylamine oxidoreductase	PN36_28220	1..13174	Ga0063879_1171	75..687	Ga0063879_05965	NapC/NirT cytochrome c family, N-terminal region
malic enzyme	PN36_18595	1..33707	Ga0063879_1066	31276..33081	Ga0063879_03874	Tetratricopeptide repeat
COG: Function unknown
Maebl	PN36_14545	1..42499	Ga0063879_1046	12309..12815	Ga0063879_03039	Uncharacterized conserved protein, LabA/DUF88 family
membrane protein	PN36_08150	1..66843	Ga0063879_1020	58578..58775	Ga0063879_01699	LysE type translocator
membrane protein	PN36_16515	1..39110	Ga0063879_1056	5099..5575	Ga0063879_03461	Protein of unknown function (DUF1329)
membrane protein	PN36_30595	1..8213	Ga0063879_1219	2536..3203	Ga0063879_06472	Inhibitor of apoptosis-promoting Bax1
COG: General function prediction only
metal-dependent hydrolase	PN36_15630	1..43728	Ga0063879_1051	31382..31764	Ga0063879_03275	Protein of unknown function DUF45
nucleic acid-binding protein, contains PIN domain protein	PN36_09140	1..56808	Ga0063879_1024	36525..36878	Ga0063879_01899, Ga0063879_01900	hypothetical protein & Predicted nucleic acid-binding protein, contains PIN domain
periplasmic protein	PN36_06955	1..69300	Ga0063879_1017	15651..15917	Ga0063879_01456	hypothetical w/ cytochrome c-like domain
SWIM zinc finger family protein	PN36_24145	1..19560	Ga0063879_1116	1533..1973	Ga0063879_05093	SWIM zinc finger
SWIM zinc finger family protein	PN36_28705	1..11247	Ga0063879_1180	5843..6262	Ga0063879_06067, Ga0063879_06068	hypothetical protein & SWIM zinc finger
zinc finger protein	PN36_17830	1..36080	Ga0063879_1063	13801..14016	Ga0063879_03746	YgiT-type zinc finger domain
acetyltransferase	PN36_27120	1..15169	Ga0063879_1154	13664..14023	Ga0063879_05725	Acetyltransferase (GNAT) domain
cytoplasmic protein	PN36_17585	1..37224	Ga0063879_1061	32836..33865	Ga0063879_03694	Uncharacterized conserved protein, RecB ristriction endonuclease domain
Phosphohydrolase	PN36_25110	1..16954	Ga0063879_1127	8290..8745	Ga0063879_05291, Ga0063879_05292	HD domain, Group II catalytic intron
phosphorylase	PN36_26340	1..16745	Ga0063879_1144	1331..2485	Ga0063879_05560	NB-ARC domain
serine protease	PN36_05870	1..64240	Ga0063879_1014	3885..4397	Ga0063879_01235, Ga0063879_01236	NfeD-like C-terminal, partner-binding & hypothetical protein
giT-type zinc finger domain-containing protein	PN36_26015	1..15706	Ga0063879_1139	13496..13678	Ga0063879_05491	YgiT-type zinc finger domain
COG: Inorganic ion transport and metabolism
anion transporter	PN36_16165	1..43305	Ga0063879_1054	1689..2470	Ga0063879_03388, Ga0063879_03389	Sodium:sulfate symporter transmembrane region & Sodium:sulfate symporter transmembrane region
anion transporter	PN36_32460	1..4476	Ga0063879_1276	3225..4237	Ga0063879_06872, Ga0063879_06873	Sodium:sulfate symporter transmembrane region & Sodium:sulfate symporter transmembrane region
cation transporter	PN36_00615	1..96385	Ga0063879_1002	16423..17220	Ga0063879_00130	cation diffusion facilitator family transporter
cation transporter	PN36_08670	1..61613	Ga0063879_1022	52821..53903	Ga0063879_01801	cation diffusion facilitator family transporter
ferritin	PN36_33015	1..3215	Ga0063879_1307	1579..1977	Ga0063879_07002	Ferritin-like domain
ferritin	PN36_33720	1..5013	Ga0063879_1359	3174..3697	Ga0063879_07158	Ferritin-like protein
iron ABC transporter permease	PN36_29605	1..10367	Ga0063879_1197	325..1044	Ga0063879_06262	Binding-protein-dependent transport system inner membrane component
iron ABC transporter permease	PN36_29610	1..10367	Ga0063879_1197	1412..2338	Ga0063879_06263	Binding-protein-dependent transport system inner membrane component
iron transporter	PN36_34250	1..9161	Ga0063879_1371	6648..7733	Ga0063879_07274	Mn2+ and Fe2+ transporters of the NRAMP family
magnesium transporter	PN36_27930	1..11667	Ga0063879_1167	192..1247	Ga0063879_05900	Mg2+ transporter (mgtE)
phosphate ABC transporter ATP-binding protein	PN36_29780	1..9753	Ga0063879_1199	8790..9145	Ga0063879_06301	ABC transporter
phosphate ABC transporter permease	PN36_04725	1..83316	Ga0063879_1011	20245..22002	Ga0063879_00994	Binding-protein-dependent transport system inner membrane component
phosphate ABC transporter permease	PN36_04730	1..83316	Ga0063879_1011	22053..22745	Ga0063879_00995	ABC-type phosphate transport system, auxiliary component
phosphate ABC transporter permease	PN36_17575	1..37224	Ga0063879_1061	31130..31429	Ga0063879_03693	ABC-2 type transporter
phosphate-binding protein	PN36_18300	1..33707	Ga0063879_1066	1381..2184	Ga0063879_03844	PBP superfamily domain
sodium:proline symporter	PN36_23210	1..22294	Ga0063879_1106	14970..16671	Ga0063879_04893, Ga0063879_04894	hypothetical protein & Na+/proline symporter
sodium:proton exchanger	PN36_25365	1..16977	Ga0063879_1130	8606..9481	Ga0063879_05347	Sodium/hydrogen exchanger family
COG: Intracellular trafficing and secretion
ABC transporter ATP-binding protein	PN36_03025	1..118048	Ga0063879_1007	29827..30060	Ga0063879_00619, Ga0063879_00620	hypothetical next to amino acid ABC transporter substrate-binding protein, PAAT family
ABC transporter ATP-binding protein	PN36_30915	1..7611	Ga0063879_1227	6957..7427	Ga0063879_06533, Ga0063879_06534	Predicted ATP-binding protein involved in virulence & AAA domain
ABC transporter permease	PN36_15585	1..43728	Ga0063879_1051	22075..22482	Ga0063879_03263	ABC-2 family transporter protein
acriflavin resistance protein	PN36_21450	1..25046	Ga0063879_1091	148..585	Ga0063879_04523	AcrB/AcrD/AcrF family
acriflavin resistance protein	PN36_30315	1..8819	Ga0063879_1212	3746..5531	Ga0063879_06416	AcrB/AcrD/AcrF family
bile acid:sodium symporter	PN36_31880	1..5830	Ga0063879_1254	95..859	Ga0063879_06742	Predicted Na+-dependent transporter
biopolymer transporter ExbD	PN36_22080	1..24160	Ga0063879_1095	23954..24154	intergenic only
capsular biosynthesis protein	PN36_14135	1..43864	Ga0063879_1044	8979..9473	Ga0063879_02951	Periplasmic protein involved in polysaccharide export
energy transducer TonB	PN36_33435	1..2246	Ga0063879_1339	1517..1777	Ga0063879_07095	Periplasmic protein TonB, links inner and outer membranes
lysophospholipase L1 biosynthesis ABC transporter permease	PN36_28355	1..11899	Ga0063879_1173	1587..2558	Ga0063879_05991	FtsX-like permease family
RND transporter	PN36_23260	1..21725	Ga0063879_1107	5512..6402	Ga0063879_04904	RND family efflux transporter, MFP subunit
COG: Lipid transport and metabolism
acyl-CoA dehydrogenase	PN36_00795	1..96385	Ga0063879_1002	60022..60820	Ga0063879_00178	Chemotaxis protein histidine kinase and related kinases
beta-ketoacyl synthase	PN36_00300	1..190389	Ga0063879_1001	83925..88790(-)	Ga0063879_00063	within a polyketide synthesis module
fatty-acid synthase	PN36_15800	1..39521	Ga0063879_1052	11287..11706	Ga0063879_03311	XisI protein
fatty-acid synthase	PN36_23685	1..20621	Ga0063879_1111	15834..16150	Ga0063879_04997	XisI protein
fatty-acid synthase	PN36_23695	1..20621	Ga0063879_1111	18026..18318	Ga0063879_05000	XisI protein
3-ketoacyl-ACP reductase	PN36_15230	1..40990	Ga0063879_1049	39725..40336	Ga0063879_03189	Dehydrogenases with different specificities (related to short-chain alcohol dehydrogenases)
COG: Nucleotide metabolism and transport
adenylosuccinate synthetase	PN36_11630	1..59050	Ga0063879_1033	660..1214	Ga0063879_02419	Adenylosuccinate synthetase
adenylosuccinate synthetase	PN36_32615	1..4386	Ga0063879_1283	3624..4313	Ga0063879_06904	Adenylosuccinate synthetase
COG: Replication, recombination and repair
DNA invertase	PN36_12330	1..50867	Ga0063879_1035	30935..31523	Ga0063879_02563	Resolvase, N terminal domain
DNA invertase	PN36_22625	1..21525	Ga0063879_1100	20002..20634	Ga0063879_04767	Transposase IS605-like
DNA invertase	PN36_26725	1..16019	Ga0063879_1149	8835..9458	Ga0063879_05640	Transposase and inactivated derivatives (IS605 OrfB family-like)
ATP-dependent DNA helicase	PN36_06200	1..70350	Ga0063879_1015	8744..9343	Ga0063879_01304	ATP-dependent DNA helicase recG C-terminal
ATP-dependent DNA helicase	PN36_10460	1..53777	Ga0063879_1029	8956..9997	Ga0063879_02179	ATP-dependent DNA helicase recG C-terminal
ATP-dependent helicase	PN36_13350	1..45725	Ga0063879_1038	26625..28968	Ga0063879_02689	MoxR-like ATPases
DNA adenine methylase	PN36_12265	1..50867	Ga0063879_1035	19949..20498	Ga0063879_02551	D12 class N6 adenine-specific DNA methyltransferase
DNA polymerase	PN36_05025	1..77447	Ga0063879_1012	998..2006	Ga0063879_01061	Reverse transcriptase (RNA-dependent DNA polymerase)
DNA polymerase	PN36_17755	1..36080	Ga0063879_1063	1671..2646	Ga0063879_03731	Retron-type reverse transcriptase
DNA polymerase	PN36_30005	1..9584	Ga0063879_1205	3758..4660	Ga0063879_06349	Retron-type reverse transcriptase
DNA-binding protein	PN36_05180	1..77447	Ga0063879_1012	45569..46100	Ga0063879_01093	Predicted nucleic acid-binding protein, contains PIN domain
DNA-binding protein	PN36_26205	1..16238	Ga0063879_1159	693..7980	intergenic only
DNA-binding protein	PN36_32055	1..5386	Ga0063879_1260	2385..2819	Ga0063879_06783	TIGR00725 family protein
DNA-dependent helicase II	PN36_13895	1..42635	Ga0063879_1043	2190..4079	Ga0063879_02893	ATP-dependent DNA helicase UvrD
helicase	PN36_23435	1..20573	Ga0063879_1109	2228..2530	Ga0063879_04942	hypothetical protein
helicase	PN36_25160	1..16954	Ga0063879_1127	14670..16438	Ga0063879_05303	PLD-like domain/SNF2 family N-terminal domain
helicase	PN36_18825	1..31224	Ga0063879_1069	25578..26645	Ga0063879_03956, Ga0063879_03957	PLD-like domain/SNF2 family N-terminal domain, hypothetical protein
HNH endonuclease	PN36_01645	1..104069	Ga0063879_1004	44989..46325	Ga0063879_00349, Ga0063879_00350	RRXRR protein & HNH endonuclease
HNH endonuclease	PN36_05595	1..86304	Ga0063879_1013	46413..47544	Ga0063879_01179	RRXRR protein/HNH endonuclease
HNH endonuclease	PN36_09890	1..54751	Ga0063879_1027	13225..14162	Ga0063879_02060	RRXRR protein/HNH endonuclease
HNH endonuclease	PN36_12260	1..50867	Ga0063879_1035	19597..19839	Ga0063879_02550	hypothetical protein
HNH endonuclease	PN36_21520	1..25046	Ga0063879_1091	18407..18704	intergenic only
HNH endonuclease	PN36_22900	1..21352	Ga0063879_1103	523..777	Ga0063879_04825	HNH endonuclease
HNH endonuclease	PN36_24405	1..21797	Ga0063879_1119	7614..8178	Ga0063879_05146	HNH endonuclease
HNH endonuclease	PN36_29645	1..10367	Ga0063879_1197	8103..9408	Ga0063879_06270, Ga0063879_06271	RRXRR protein & HNH endonuclease
HNH endonuclease	PN36_33080	1..3028	Ga0063879_1311	919..2050	Ga0063879_07016	RRXRR protein/HNH endonuclease
recombinase	PN36_29435	1..10633	Ga0063879_1193	5288..5891	Ga0063879_06225, Ga0063879_06226	Resolvase, N terminal domain/MerR HTH family regulatory protein & hypothetical protein
resolvase	PN36_04100	1..80679	Ga0063879_1009	51484..52037	Ga0063879_00866	Predicted site-specific integrase-resolvase
ribonucleoside-triphosphate reductase	PN36_19255	1..29213	Ga0063879_1073	4545..5747	Ga0063879_04057	Anaerobic ribonucleoside-triphosphate reductase
ribonucleotide-diphosphate reductase subunit alpha	PN36_09405	1..56153	Ga0063879_1025	26683..29001	Ga0063879_01956	ribonucleoside-diphosphate reductase, alpha subunit
COG: Secondary metabolites biosynthesis, transport, and catabolism
peptidase	PN36_27145	1..15578	Ga0063879_1155	3070..3335	intergenic only
peptidase S8	PN36_24845	1..18805	Ga0063879_1124	15346..16539	Ga0063879_05241	Subtilase family
peptide deformylase	PN36_06580	1..80662	Ga0063879_1016	20505..20759	intergenic only
Sulphatase-modifying factor protein	PN36_32150	1..4909	Ga0063879_1264	2810..3431	Ga0063879_06804	Sulfatase-modifying factor enzyme 1
3-keto-5-aminohexanoate cleavage protein	PN36_27670	1..13520	Ga0063879_1163	162..464	Ga0063879_05844	Prokaryotic protein of unknown function (DUF849)
3-keto-5-aminohexanoate cleavage protein	PN36_27675	1..13520	Ga0063879_1163	556..1029	Ga0063879_05845	Prokaryotic protein of unknown function (DUF849)
aspartyl protease	PN36_16665	1..37191	Ga0063879_1057	3079..3228	Ga0063879_03496	hypothetical protein
aspartyl protease	PN36_28675	1..11247	Ga0063879_1180	838..1165	Ga0063879_06062	hypothetical protein
class V aminotransferase	PN36_17855	1..36080	Ga0063879_1063	19483..19940)	Ga0063879_03751	Aminotransferase class-V
NAD-dependent dehydratase	PN36_02620	1..64900	Ga0063879_1006	7705..8220	Ga0063879_00543, Ga0063879_00544	Nucleoside-diphosphate-sugar epimerases & Nucleotidyltransferase domain
NAD-dependent dehydratase	PN36_02630	1..64900	Ga0063879_1006	10940..11422	Ga0063879_00546, Ga0063879_00547	Nucleoside-diphosphate-sugar epimerases, NAD dependent epimerase/dehydratase family
spermidine synthase	PN36_23895	1..20970	Ga0063879_1113	16962..18081	Ga0063879_05040, Ga0063879_05041, Ga0063879_05042	all hypothetical genes
thioester reductase	PN36_22035	1..24160	Ga0063879_1095	4932..13625	Ga0063879_04643	amino acid adenylation domain
X-Pro aminopeptidase	PN36_32380	1..4594	Ga0063879_1273	782..1963	Ga0063879_06853, Ga0063879_06854	Creatinase/Prolidase N-terminal domain/Metallopeptidase family M24 & Group II catalytic intron
glycosyl transferase family 2	PN36_16170	1..43305	Ga0063879_1054	3521..4333	Ga0063879_03391	Glycosyltransferase family 25 (LPS biosynthesis protein)/Coenzyme PQQ synthesis protein D (PqqD)
glycosyl transferase family 2	PN36_20140	1..28463	Ga0063879_1078	22833..23681	Ga0063879_04224	4-alpha-glucanotransferase
Selfish Genetic Elements
KilA	PN36_12350	1..50867	Ga0063879_1035	33967..34285	Ga0063879_02567	KilA-N domain
KilA	PN36_34100	1..12527	Ga0063879_1368	5563..5871	Ga0063879_07241	KilA-N domain
transposase	PN36_12575	1..50436	Ga0063879_1036	28301..29356	Ga0063879_02611	transposase, IS605 OrfB family, central region
transposase	PN36_16280	1..43305	Ga0063879_1054	35732..36794	Ga0063879_03411	transposase, IS605 OrfB family, central region
transposase	PN36_17890	1..36080	Ga0063879_1063	24951..25214	Ga0063879_03757	Putative transposase DNA-binding domain, IS605
transposase	PN36_27190	1..14148	Ga0063879_1156	2901..3288	Ga0063879_05740	hypothetical protein (Transposase IS200-like)
transposase	PN36_27685	1..13520	Ga0063879_1163	1667..2735	Ga0063879_05847, Ga0063879_05848	hypothetical protein & transposase, IS605 OrfB family, central region
Transposase	PN36_28050	1..13403	Ga0063879_1168	9898..10959	Ga0063879_05928	transposase, IS605 OrfB family, central region
transposase	PN36_28180	1..11529	Ga0063879_1170	4387..4696	Ga0063879_05957	hypothetical protein (Transposase IS200-like)
transposase	PN36_28830	1..11019	Ga0063879_1186	4198..4656	Ga0063879_06144	Protein of unknown function (DUF3987)
transposase	PN36_30045	1..9584	Ga0063879_1205	8699..9278	Ga0063879_06351	Uncharacterized conserved protein
transposase	PN36_31870	1..5794	Ga0063879_1253	3588..4649	Ga0063879_06740	transposase, IS605 OrfB family, central region
transposase	PN36_35045	1..3290	Ga0063879_1426	2474..3142	Ga0063879_07605	hypothetical protein
XisH protein	PN36_21530	1..25046	Ga0063879_1091	19304..19723	Ga0063879_04539. Ga0063879_04540	XisI protein, XisH protein
HicB	PN36_15785	1..39521	Ga0063879_1052	10198..10425	Ga0063879_03309	Uncharacterized conserved protein
COG: Signal transduction mechanisms
molybdenum metabolism regulator	PN36_34485	1..6233	Ga0063879_1377	731..1718	Ga0063879_07321, Ga0063879_07322, Ga0063879_07323	hypothetical protein+G228, PQQ-like domain, & hypothetical protein
serine/threonine protein kinase	PN36_10240	1..63912	Ga0063879_1028	25630..27084	Ga0063879_02132	PAS domain S-box
serine/threonine protein kinase	PN36_18550	1..33707	Ga0063879_1066	21966..23540	Ga0063879_03864, Ga0063879_03865	tRNA_Ala_GGC & hypothetical protein
universal stress protein UspA	PN36_18805	1..31224	Ga0063879_1069	20300..21718	Ga0063879_03952	Universal stress protein UspA and related nucleotide-binding proteins
histidine kinase	PN36_00070	1..190389	Ga0063879_1001	10897..11373	Ga0063879_00015, Ga0063879_00016	within Response regulator receiver domain, His Kinase A (phospho-acceptor) domain/Response regulator receiver domain/Histidine kinase-, DNA gyrase B-, and HSP90-like ATPase
histidine kinase	PN36_15210	1..40990	Ga0063879_1049	27856..30048	Ga0063879_03186	Signal transduction histidine kinase
histidine kinase	PN36_24810	1..18805	Ga0063879_1124	7181..7920	Ga0063879_05231, Ga0063879_05232	Histidine kinase-, DNA gyrase B-, and HSP90-like ATPase & His Kinase A (phospho-acceptor) domain
hydrogenase nickel incorporation protein HypB	PN36_07365	1..70920	Ga0063879_1018	31755..32486	Ga0063879_01538	hydrogenase accessory protein HypB
integrin	PN36_33175	1..2684	Ga0063879_1319	1912..2252	Ga0063879_07040	hypothetical protein
integrin	PN36_34350	1..8596	Ga0063879_1374	2653..2992	Ga0063879_07293	hypothetical protein
ligand-gated channel protein	PN36_14345	1..40611	Ga0063879_1045	8170..8739	Ga0063879_02996	TonB dependent receptor
COG: Transcription
ArsR family transcriptional regulator	PN36_16925	1..37548	Ga0063879_1058	11110..11910	Ga0063879_03555	Domain of unknown function (DUF4325)/Histidine kinase-like ATPase domain
CopG family transcriptional regulator	PN36_07180	1..69300	Ga0063879_1017	55638..55736	Ga0063879_01351	hypothetical protein
Cro/Cl family transcriptional regulator	PN36_08050	1..66843	Ga0063879_1020	39277..39872	Ga0063879_01676	Transglutaminase-like superfamily
Cro/Cl family transcriptional regulator	PN36_15850	1..39521	Ga0063879_1052	21581..21736	Ga0063879_03321	hypothetical protein
Cro/Cl family transcriptional regulator	PN36_23595	1..21392	Ga0063879_1110	9570..9852	Ga0063879_04977	hypothetical protein
DNA-directed RNA polymerase subunit beta	PN36_08935				Ga0063879_01858	DNA-directed RNA polymerase subunit beta
Fis family transcriptional regulator	PN36_14535	1..42499	Ga0063879_1046	10447..11433	Ga0063879_03035	Response regulator containing CheY-like receiver, AAA-type ATPase, and DNA-binding domains
PemK family transcriptional regulator	PN36_25200	1..17523	Ga0063879_1128	7213..7452	Ga0063879_05312	PemK-like protein
RNA polymerase sigma factor	PN36_10665	1..53777	Ga0063879_1029	42849..43328	Ga0063879_02222	RNA polymerase sigma factor, sigma-70 family
transcription-repair coupling factor	PN36_25635	1..17325	Ga0063879_1133	13481..16905	Ga0063879_05404	TRCF domain
transcriptional regulator	PN36_03895	1..80679	Ga0063879_1009	4262..5291	Ga0063879_00822, Ga0063879_00823	Divergent AAA domain, ATP-dependent DNA helicase recG C-terminal
transcriptional regulator	PN36_08535	1..61613	Ga0063879_1022	22392..23613	Ga0063879_01773	Divergent AAA domain
transcriptional regulator	PN36_14885	1..19426	Ga0063879_1048	6196..7311	Ga0063879_03115	Predicted transcriptional regulator containing an HTH domain and an uncharacterized domain shared with the mammalian protein Schlafen
transcriptional regulator	PN36_16890	1..37548	Ga0063879_1058	5238..5465	Ga0063879_03546	hypothetical protein
transcriptional regulator	PN36_18845	1..31224	Ga0063879_1069	28124..30471	Ga0063879_03961	Methyltransferase domain
XRE family transcriptional regulator	PN36_24815	1..18805	Ga0063879_1124	8098..8552	Ga0063879_05233	Response regulator receiver domain
COG: Translation, ribosomal structure and biogenesis
30S ribosomal protein S16	PN36_26820	1..16019	Ga0063879_1149	13380..13619	Ga0063879_05642	hypothetical protein
50S ribosomal protein L21	PN36_30515	1..8991	Ga0063879_1217	3161..3469	Ga0063879_06454	LSU ribosomal protein L21P
50S ribosomal protein L27	PN36_30510	1..8991	Ga0063879_1217	2902..3078	Ga0063879_06453	ribosomal protein L27
glutamate--tRNA ligase	PN36_28385	1..11899	Ga0063879_1173	7985..9446	Ga0063879_05998, Ga0063879_05999, Ga0063879_06000	tRNA synthetases class I (E and Q), catalytic domain, tRNA synthetases class I (E and Q), catalytic domain, tRNA synthetases class I (E and Q), anti-codon binding domain
ribonuclease E	PN36_01575	1..104069	Ga0063879_1004	30085..31620	Ga0063879_00333	ribonuclease, Rne/Rng family
ribosomal protein L11 methyltransferase	PN36_05750	1..86304	Ga0063879_1013	78196..78684	Ga0063879_01210	Ribosomal protein L11 methyltransferase (PrmA)
ribosomal protein L11 methyltransferase	PN36_28715	1..11247	Ga0063879_1180	7339..7620	Ga0063879_06070, Ga0063879_06071	Ribosomal protein L11 methyltransferase (PrmA)
ribosome-binding factor A	PN36_21075	1..24967	Ga0063879_1086	24736..24936	Ga0063879_04414, Ga0063879_04415	hypothetical proteins
